# Supplementary material for: Risk Analysis of Needle Injury to the Long Thoracic Nerve during Ultrasound-Guided C7 Selective Nerve Root Block
Source: Medicina (Kaunas). 2021 Jun 19;57(6):635. doi: 10.3390/medicina57060635 (PMC8235341; doi:10.3390/medicina57060635)
Supplement: Supplementary file 1 [file medicina-57-00635-s001.zip]

Archive with 1 entries (1 files):
- Supplementary file.pdf
